# Supplementary material for: Protective and Anti-Inflammatory Effect of Novel Formulation Based on High and Low Molecular Weight Hyaluronic Acid and Salvia haenkei
Source: Int J Mol Sci. 2025 Feb 4;26(3):1310. doi: 10.3390/ijms26031310 (PMC11818062; doi:10.3390/ijms26031310)
Supplement: Supplementary file 1 [file ijms-26-01310-s001.zip]

Archive with 1 entries (1 files):
- ijms-3367904 supplementary renumbered.docx
